# Supplementary material for: A qualitative evaluation of frontline clinician perspectives toward antibiotic stewardship programs
Source: Infect Control Hosp Epidemiol. 2023 Mar 29;44(12):1995–2001. doi: 10.1017/ice.2023.35 (PMC10755145; doi:10.1017/ice.2023.35)
Supplement: Supplementary file 1 [file S0899823X23000351sup.zip]

Archive with 2 entries (2 files):
- S0899823X23000351sup001.docx
- S0899823X23000351sup002.docx
